# Supplementary material for: DtxR is a global iron-dependent regulatory protein with multiple roles in the control of gene expression in Corynebacterium diphtheriae
Source: J Bacteriol. 2026 Feb 26;208(3):e00530-25. doi: 10.1128/jb.00530-25 (PMC13001254; doi:10.1128/jb.00530-25)
Supplement: Table S3 — Genes regulated only by DtxR. [file jb.00530-25-s0002.xlsx]

## Sheet: dtxR only regulated genes
NCTC13129 a	1737	Log2 Fold Changeb
		wt:R47H H:H	R47H H:L
DIP0013	DIP_00080	-2.09848	1.29837
DIP0016	DIP_00105	-1.34937	1.387
	DIP_00200	-1.32485
DIP0041	DIP_00225	-2.0521
DIP0047	DIP_00230	-1.56617	1.31562
DIP0060	DIP_00285	-1.6108
	DIP_00330	-1.80755
DIP_RS11835	DIP_00360	-1.32893
DIP0077	DIP_00365	-1.90807
DIP0078	DIP_00370	-2.13637
DIP0086	DIP_00395	-1.7575
DIP_RS24540	DIP_00400	-2.56584	1.34592
DIP0089	DIP_00410	-1.58781
DIP0090	DIP_00415	-1.40294
DIP0091	DIP_00420	-1.78406
DIP0092	DIP_00425	-1.34256
DIP_RS23110	DIP_00430	-3.092	1.53891
DIP_RS11930	DIP_00465	-2.07678
DIP0101	DIP_00470	-3.00099	1.41721
DIP0103	DIP_00480	1.18105	-1.16506
DIP0123	DIP_00570	-2.46008	2.0739
DIP0134	DIP_00625	-3.3072	2.05997
DIP0135	DIP_00630	-2.34502	1.6854
DIP0136	DIP_00635	-1.34592
DIP0142	DIP_00650	-2.58071	1.38934
DIP0146		-2.11222	1.93548
	DIP_00670	-1.55023	1.41436
DIP0164	DIP_00750	-1.70718
DIP0165	DIP_00755	-1.05692
DIP0180	DIP_00850	1.65342
SIP0181	DIP_00855	1.91019	-1.14419
DIP0182	DIP_00860	-3.79141	3.06405
DIP0183	DIP_00865	-2.55725	1.92369
DIP0184	DIP_00870	-2.49119	1.98282
DIP0185	DIP_00875	-1.36168
DIP_RS12335	DIP_00880	-1.46232
DIP0187	DIP_00885	-2.25992
	DIP_00895	-1.31657	1.54716
DIP0190	DIP_00900	-1.49116	1.24324
DIP0200	DIP_00950	-2.00584	1.36722
DIP_RS12395	DIP_00955	-2.18607	2.1461
DIP0201	DIP_00960	-1.97253	1.07738
DIP0203	DIP_00965	-1.15316	1.14445
DIP0204	DIP_00970	-1.14229
DIP0206	DIP_00980	-1.51815	1.0237
DIP0207	DIP_00985	-1.55254
DIP0208	DIP_00990	-1.91599	1.0486
DIP0209	DIP_01000	-1.30487
DIP0210	DIP_01005	-1.20954
DIP0211A	DIP_01015	-1.38903
DIP0214	DIP_01030	-1.18457	1.17985
DIP0216	DIP_01040	-1.04066
DIP0218	DIP_01050	-1.7404
DIP0219	DIP_01055	-1.47609	1.30269
DIP0220	DIP_01060	-1.40475
DIP0226	DIP_01085	-1.36805
DIP0229	DIP_01100	-1.8931
DIP0240	DIP_01155	-2.28521
DIP0241	DIP_01160	-1.3174
DIP0266	DIP_01285	-1.14536
DIP0268	DIP_01295	-3.45255	1.99225
DIP_RS23860	DIP_01300	-3.09347	1.84139
	DIP_01305	-1.97441	1.38448
DIP0295	DIP_01430	-1.1662
DIP0312	DIP_01525	-1.60032
DIP0315	DIP_01540	-1.33683
DIP0331	DIP_01620	1.40481	-1.68891
DIP0337	DIP_01650	-2.39717	1.91148
DIP0339	DIP_01655	-2.77579	1.90372
DIP_RS13075	DIP_01660	-1.50855
DIP_RS13080	DIP_01665	-1.00713	1.01348
DIP0343	DIP_01670	2.5136	-1.79628
DIP0354	DIP_01710	-2.488	1.59053
DIP0358	DIP_01720	-1.62747
DIP0401	DIP_01930	1.44592
DIP0407	DIP_01960	1.36984
DIP0408	DIP_01965	1.05642
DIP0415	DIP_02000	-2.38618	1.12445
DIP0418	DIP_02010	-2.83107	1.69813
DIP0419	DIP_02015	-2.67312	1.18201
DIP0455	DIP_02215	-1.26555	1.09618
DIP0492	DIP_02400	-1.11332
DIP0493	DIP_02405	-1.09552
DIP0511	DIP_02490	1.32856	-1.70731
DIP0512	DIP_02495	1.62645	-2.1127
DIP0513	DIP_02500	1.82899	-1.97294
DIP0514	DIP_02505	2.17839	-2.31262
DIP0515	DIP_02510	1.68731	-1.53367
DIP0530	DIP_02580	1.06757	-1.2113
DIP0534	DIP_02600	1.78086	-1.27852
DIP0535	DIP_02605	1.24935	-1.09605
DIP0552	DIP_02690	-1.34264
DIP0554	DIP_02700	-1.76994	1.02784
DIP0555	DIP_02705	-1.32245
	DIP_02710	-1.51471
DIP0556	DIP_02715	-2.02332	1.18149
DIP0558	DIP_02725	-1.69099	1.85958
DIP0565	DIP_02755	-1.45167
DIP0589	DIP_02875	-2.24918	1.28646
	DIP_02880	-1.63957
DIP0600	DIP_02920	1.2632
DIP0601	DIP_02925	1.35375
DIP0602	DIP_02930	-2.72701	1.44753
DIP0603	DIP_02935	-2.6593	1.84692
DIP0604	DIP_02940	-3.45973	2.3764
DIP0608	DIP_02965	-1.48115	1.63842
DIP0609	DIP_02970	-1.63883	1.72113
DIP0610	DIP_02975	-1.59974	1.74529
DIP0612	DIP_02985	-2.55864	2.01577
DIP0615	DIP_03000	6.01143	-6.0186
DIP0616	DIP_03005	5.29353	-5.35662
DIP0617	DIP_03010	4.40727	-4.12988
DIP0618	DIP_03015	3.69505	-3.0796
DIP0639	DIP_03130	-1.30567
DIP0640	DIP_03135	-1.7308	1.87791
DIP0641	DIP_03140	-1.18113	1.52999
DIP0663	DIP_03265	-1.53241	1.43694
DIP0664	DIP_03270	-1.11632	1.49204
DIP0698	DIP_03435	1.98174	-1.46695
DIP0709	DIP_03490	1.62554
	DIP_03505	-1.19864	1.00578
DIP0712	DIP_03510	-1.78039	1.02276
DIP0722	DIP_03545	-2.31595	1.56935
DIP0723	DIP_03550	-1.98712	1.40075
DIP0724	DIP_03555	-1.37198	1.25834
DIP0725	DIP_03560	-1.43094	1.49368
DIP0726	DIP_03565	-1.1994	1.41907
DIP0727	DIP_03570	-1.19654
DIP0772	DIP_03790	-1.07365
DIP0791	DIP_03885	1.92381
DIP0799	DIP_03920	-1.86932
DIP0801	DIP_03930	-1.90365
DIP0806	DIP_03955	1.73697	-1.11026
DIP0807	DIP_03960	1.03296
DIP_RS23360	DIP_03965	-1.94288
DIP0821	DIP_04010	1.496
DIP0856	DIP_04185	-1.41549
DIP0910	DIP_04445	1.04563
DIP0917	DIP_04480	1.20506	-1.42018
DIP0938	DIP_04585	1.35374	-1.51728
DIP0949	DIP_04640	1.03319
DIP1008	DIP_04935	1.02153
DIP1009	DIP_04940	1.66564
DIP1010	DIP_04945	-4.1014	2.37508
DIP1011	DIP_04950	1.84918	-2.17621
DIP1012	DIP_04955	1.10946	-1.55245
DIP1026	DIP_05025	-1.88386	1.76169
DIP1058	DIP_05185	1.2012	-1.1712
DIP1067	DIP_05230	1.38931
DIP1081	DIP_05300	1.3628	-1.17297
DIP1087	DIP_05330	1.28535
DIP1088	DIP_05335	1.38077
DIP1116	DIP_05465	1.66681	-1.42462
DIP_RS24085	DIP_05495	2.00586	-1.70288
DIP1120	DIP_05500	1.49946	-1.33437
DIP1130	DIP_05550	1.12954
DIP1131	DIP_05555	1.46073
DIP1153	DIP_05665	2.72126	-1.37648
DIP1172	DIP_05760	1.16652
DIP1174	DIP_05770	1.06899
DIP1182	DIP_05825	-1.84061	1.45138
DIP1190	DIP_05865	1.0482
DIP1191	DIP_05870	1.31004
DIP1193	DIP_05880	1.10479
DIP1194	DIP_05885	1.20197
DIP1207	DIP_05955	1.54165
DIP1214	DIP_05990	1.1591
DIP1216	DIP_06000	1.65503	-1.19104
DIP1225	DIP_06040	1.64012	-1.28629
DIP1258	DIP_06200	1.17439
DIP1261	DIP_06215	1.11643
	DIP_06255	-1.32551
DIP1270	DIP_06265	1.24568
DIP1271	DIP_06270	1.12901	-1.16817
DIP1272	DIP_06275	1.49821	-1.40897
DIP1273	DIP_06280	1.77414	-1.52179
DIP1274	DIP_06285	1.74604	-1.07813
DIP1275	DIP_06290	1.09439
DIP1276	DIP_06295	1.30788	-1.09247
DIP1277	DIP_06300	1.38904	-1.02081
DIP1280	DIP_06315	1.04985
DIP1288	DIP_06350	1.45791	-1.14737
DIP1290	DIP_06360	1.24888
DIP1291	DIP_06365	1.29445
DIP1310	DIP_06460	1.12101	-1.31102
DIP1313	DIP_06475	1.0464
DIP1319	DIP_06505	1.1356
DIP1320	DIP_06510	1.67197	-1.11179
DIP1341	DIP_06615	1.36221
DIP1342	DIP_06620	1.01835
DIP1348	DIP_06655	1.14165
DIP1349	DIP_06660	1.34158
DIP1357	DIP_06700	-1.29053	1.38027
DIP1358	DIP_06705	-1.03954
DIP1359	DIP_06710	-1.02368
DIP1361	DIP_06720	1.04622
DIP1362	DIP_06725	1.68829	-1.20604
DIP1380	DIP_06810	1.10608
DIP1394	DIP_06915	1.98348	-1.69591
DIP1407	DIP_06980	1.82239	-1.04166
DIP1410	DIP_06990	1.05303
DIP1424	DIP_07060	-1.10556	1.38266
DIP1425	DIP_07065	-1.63297	1.07206
DIP1428	DIP_07080	1.75336	-1.57937
DIP1429	DIP_07085	1.60299	-1.1963
DIP_RS24435	DIP_07105	-1.30817	1.26531
DIP1435	DIP_07120	1.08974
DIP1440	DIP_07145	1.04552
DIP1441	DIP_07150	1.02268
DIP1449	DIP_07190	-1.2667	1.88324
DIP1450	DIP_07195	-2.04244	1.67817
DIP1458	DIP_07235	1.10389
DIP1468	DIP_07290	1.42009
DIP1472	DIP_07310	1.03718
DIP1473	DIP_07315	1.02956
DIP1476	DIP_07330	1.43398
DIP1480	DIP_07350	1.10024
DIP1506	DIP_07480	1.11867
DIP1534	DIP_07605	1.21363
DIP1535	DIP_07610	1.62651
DIP1544	DIP_07655	1.02096
DIP1546	DIP_07665	1.30241
DIP1552	DIP_07695	1.05184
DIP1561	DIP_07740	1.11872
DIP1567	DIP_07770	1.0348
DIP1573	DIP_07795	-1.04484
DIP1574	DIP_07800	-1.82438
DIP1588	DIP_07875	-1.04798	1.38906
DIP1591	DIP_07890	1.37144
DIP1599	DIP_07925	1.03719
DIP1608	DIP_07970	-1.80842	1.59889
DIP1631	DIP_08080	1.48776
DIP1660	DIP_08225	1.10681
DIP1673	DIP_08290	1.46471	-1.69285
DIP1695	DIP_08405	1.05463
DIP1698	DIP_08430	-1.08477
DIP1725	DIP_08575	1.01323
DIP1732	DIP_08605	-1.18916
DIP1733	DIP_08610	-2.05639	1.21431
DIP1735	DIP_08620	-2.37753	2.03343
DIP1736	DIP_08625	-1.85057	1.54379
DIP1758	DIP_08750	-2.39722	1.24682
DIP1787	DIP_08890	1.85382	-1.93597
DIP1799	DIP_08960	-1.63939	1.05676
DIP1800	DIP_08965	-1.7881
DIP1804	DIP_08985	-1.42924	1.15305
DIP1806	DIP_08995	2.67579	-3.34162
DIP1807	DIP_09000	1.45566	-2.18968
DIP1811	DIP_09025	1.51533	-1.66726
DIP1841	DIP_09065	1.04401
DIP1845	DIP_09085	1.09861
DIP1852	DIP_09125	-1.25258	1.2351
DIP1861	DIP_09170	-3.54134	2.05199
DIP1867	DIP_09200	-1.63482	1.60867
DIP1906	DIP_09450	-1.20099
DIP1909	DIP_09460	-1.66183	1.07399
DIP1910	DIP_09465	-1.28304
DIP1923	DIP_09525	5.47645	-6.36686
DIP1924	DIP_09530	5.40396	-6.43907
	DIP_09640	-2.29539	1.11799
DIP1947	DIP_09645	-1.40164
DIP1949	DIP_09655	-1.70269
DIP1958	DIP_09695	-1.38865	1.13034
DIP1959	DIP_09700	-1.42438	1.06202
DIP1977	DIP_09800	-2.73849	1.749
DIP1988	DIP_09860	-1.15346
DIP2011	DIP_09980	-1.2229
DIP2018	DIP_10015	1.55759	-1.1597
DIP2019	DIP_10020	1.77825	-1.25199
DIP2022	DIP_10035	-1.35466
DIP2023	DIP_10040	-2.12629	1.25105
DIP2025	DIP_10050	-2.0889	1.10147
	DIP_10080	-1.75235	1.69244
DIP_RS24195	DIP_10135	-1.19847
DIP2056	DIP_10175	-1.48186
DIP2061	DIP_10200	1.8024	-1.01502
DIP2071	DIP_10245	-1.24612
	DIP_10265	-1.27644
	DIP_10300	-2.78873
DIP_RS21565	DIP_10315	-1.21928
DIP2099	DIP_10375	1.38243	-1.18717
DIP2102	DIP_10390	1.62305	-1.00494
DIP2109	DIP_10420	-1.15076
DIP_RS23705	DIP_10435	-2.56885	1.52562
DIP2113	DIP_10440	-1.43461
DIP2114	DIP_10445	-1.32856
DIP2115	DIP_10450	1.22154
DIP2130	DIP_10545	-1.16606	1.35121
DIP2132	DIP_10555	-4.98313	2.79334
DIP2133	DIP_10560	-1.34665	1.24091
DIP2135	DIP_10570	1.1064	-1.54242
DIP2139	DIP_10590	-1.01878
DIP_RS24705	DIP_10645	-1.71639	1.11131
DIP2153	DIP_10655	-2.12666	1.48186
DIP2154	DIP_10660	-1.69741
DIP2182	DIP_10800	-1.08482
DIP2183	DIP_10805	-1.23403
DIP2199	DIP_10880	1.2806	-1.0604
DIP2204	DIP_10910	1.80313	-1.1695
DIP2206	DIP_10920	-2.1173
DIP2207	DIP_10925	-1.65551
DIP_RS22280	DIP_11035	-1.49818
	DIP_11040	-1.05725
DIP2234	DIP_11045	-1.0058
DIP2235	DIP_11050	1.18171	-2.1088
DIP2236	DIP_11055	1.81061	-2.69042
DIP2237	DIP_11060	2.19124	-3.14318
DIP2241	DIP_11080	1.89546	-2.09135
DIP2245	DIP_11100	-1.40383
DIP2246	DIP_11105	-1.60398
DIP2252	DIP_11135	-1.67857	1.36965
DIP2260	DIP_11175	-1.77556	1.17988
DIP2261	DIP_11180	-2.49441	2.45299
DIP2262	DIP_11185	4.20991	-4.42787
DIP2276	DIP_11255	1.32414	-1.34416
DIP2280	DIP_11290	-1.20656
DIP2299	DIP_11380	-1.22745
DIP2304	DIP_11405	-2.02961	1.01116
DIP2325	DIP_11505	1.26554	-1.26516
DIP2348	DIP_11630	-1.12653
DIP2349	DIP_11635	1.47293
DIP2351	DIP_11645	-1.52696
DIP2352	DIP_11650	-1.0044	1.00979
	DIP_11685	-1.54169
DIP2360	DIP_11690	-1.18749
DIP2361	DIP_11695	-1.29044
DIP2372	DIP_11750	-2.16599	1.67567
DIP2373	DIP_11755	-1.13597
regulated gene count:		328	164
a blank cells indicate no equivalent gene was identified in the NCTC13129 genome
b Log2 fold change indicated. Compares relative signal intensity between the wt or R47H strains grown in high- (H) or low- (L) iron as indicated. Negative value indicates increased transcripts detected in the second condition listed; positive value indicates increased transcripts detected in the first condition.
